# Supplementary material for: Depletion of skeletal muscle satellite cells attenuates pathology in muscular dystrophy
Source: Nat Commun. 2022 May 26;13:2940. doi: 10.1038/s41467-022-30619-7 (PMC9135721; doi:10.1038/s41467-022-30619-7)
Supplement: Supplementary file 2 — Source Data [file 41467_2022_30619_MOESM2_ESM.xlsx]

## Sheet: Figure 1h
	Pax7CreER		Mapk1f/f Pax7CreER; Mapk 3-/-
	2.64741		0.151976
	2.46166		0.092807
	3.04652		0.045746

## Sheet: Figure 1j
		Mapk1f/f; Mapk 3-/-			Mapk1f/f Pax7CreER; Mapk 3-/-
		1.58629			0.0564972
		2.23921			0
		1.2089			0.10917

## Sheet: Figure 2b
	Wt		Sgcd-/-		Sgcd-/-; Mapk1f/f; Mapk 3-/-				Sgcd-/-; Mapk1f/f Pax7CreER; Mapk 3-/-
	3.77801		16.835		13.6832				0
	4.81133		9.33462		14.172				0
	5.11393		10.8786		12.9509				0.087108
	4.49665				14.5973				0

## Sheet: Figure 2d
	Sgcd-/-		Sgcd-/-; Mapk1f/f; Mapk 3-/-				Sgcd-/-; Mapk1f/f Pax7CreER; Mapk 3-/-
	937		1607				18
	1639		1000				7
	1165		1817				11
							14

## Sheet: Figure 2e
	Wt		Sgcd-/-		Sgcd-/-; Mapk1f/f; Mapk 3-/-				Sgcd-/-; Mapk1f/f Pax7CreER; Mapk 3-/-
	34.0449		35.4124		33.6572				56.3617
	34.9108		30.435		42.8924				53.649
	29.9816		25.2965		33.2896				56.1418
	34.8663		36.6691						52.2806

## Sheet: Figure 2g
	Sgcd-/-; Mapk1f/f; Mapk 3-/-				Sgcd-/-; Mapk1f/f Pax7CreER; Mapk 3-/-
	0.896543				0.506097
	0.663375				0.312096
	1.05255				0.116504
	1.02147				0.1137
	0.10862				0.279909
					0.159209

## Sheet: Figure 2h
		Wt		Sgcd-/-; Mapk1f/f; Mapk 3-/-			Sgcd-/-; Mapk1f/f Pax7CreER; Mapk 3-/-
		300.1		7521.8			2982
		302.8		3729.3			1231.8
		182.5		4065.9			483.7
		126		3399.5			1816

## Sheet: Figure 2i
	Wt		Sgcd-/-; Mapk1f/f; Mapk 3-/-				Sgcd-/-; Mapk1f/f Pax7CreER; Mapk 3-/-
	5		39				14
	6		37				10
	6		51				7
	6		74
			46

## Sheet: Figure 2j
		WT								Sgcd-/-; Mapk1f/f; Mapk 3-/-								Sgcd-/-; Mapk1f/f Pax7CreER; Mapk 3-/-
	1	1	1	1	1	1	1			1	1	1	1	1	1	1		1	1	1	1
	2	1.02055	0.577884	0.9739	0.992758	0.989209	0.990206			0.947356	0.993707	0.953898	0.75	0.973537	0.973292	0.994115		0.978606	1.01112	0.967216	0.978552
	3	1.0274	0.557781	0.956526	0.949273	0.982019	0.857844			0.942584	0.949679	0.939707	0.700652	0.968257	0.950379	0.964705		0.935819	0.988895	0.923509	0.949998
	4	1.02055	0.582914	0.952176	0.938404	0.982019	0.862748			0.913861	0.90565	0.726949	0.671052	0.910051	0.927478	0.947067		0.898384	0.97223	0.928979	0.907123
	5	1.00686	0.512559	0.952162	0.927535	0.960439	0.867653			0.861232	0.855348	0.719864	0.648023	0.878308	0.881676	0.91764		0.876991	0.955548	0.912587	0.899996
	6	0.986289	0.552751	0.913052	0.913051	0.967629	0.852939			0.813389	0.842763	0.698576	0.615131	0.846565	0.862593	0.905887		0.855597	0.938883	0.890708	0.885719
	7	0.993144	0.492455	0.917388	0.905798	0.953238	0.877462			0.789468	0.817592	0.695039	0.601977	0.798934	0.832066	0.876478		0.839556	0.916674	0.86341	0.835695
	8	0.972598	0.492455	0.934775	0.902172	0.956838	0.848049			0.76076	0.786149	0.691481	0.58224	0.793655	0.832066	0.852936		0.823531	0.883343	0.857924	0.828567
	9	0.972598	0.512559	0.913038	0.630434	0.949648	0.848034			0.741612	0.76729	0.67731	0.578948	0.783079	0.805346	0.841166		0.834204	0.855556	0.841532	0.821418
	10	0.958887	0.472352	0.904338	0.601444	0.938858	0.862748			0.712903	0.742139	0.652486	0.552629	0.735448	0.797709	0.811774		0.796785	0.833331	0.83061	0.799991
	11	0.972598	0.482411	0.895651	0.597829	0.938858	0.887256			0.674621	0.716988	0.656034	0.572366	0.719577	0.767182	0.805889		0.791433	0.816665	0.814218	0.785714
	12	0.945197	0.522603	0.882614	0.572465	0.931657	0.857844			0.669848	0.723281	0.648938	0.529611	0.703706	0.770989	0.794118		0.796785	0.788895	0.786903	0.785693
	13	0.958908	0.507529	0.869564	0.568849	0.920866	0.867653			0.636353	0.679252	0.641842	0.506582	0.69313	0.759544	0.782365		0.764687	0.76667	0.786886	0.785714
	14	0.931507	0.502515	0.873914	0.55797	0.917277	0.867653			0.622006	0.67294	0.638305	0.493418	0.682538	0.725198	0.776462		0.748646	0.755548	0.781417	0.749989
	15	0.938362	0.502515	0.873914	0.554343	0.895685	0.877447			0.636353	0.691818	0.627661	0.480263	0.656091	0.732824	0.764691		0.748662	0.74446	0.748649	0.735712
	16	0.910961	0.5025	0.882601	0.543485	0.899285	0.857844			0.588511	0.679233	0.624113	0.480263	0.650795	0.702297	0.758824		0.743309	0.744443	0.748649	0.721413
	17	0.856158	0.512559	0.860877	0.539848	0.881305	0.857844			0.578937	0.660374	0.61348	0.463817	0.629628	0.690841	0.741167		0.732621	0.716674	0.737727	0.735712
	18	0.917816	0.502515	0.856527	0.52899	0.866903	0.857844			0.569362	0.654101	0.631209	0.463817	0.613756	0.690841	0.747053		0.732621	0.716674	0.726788	0.707136
	19	0.904105	0.497485	0.852177	0.521748	0.866914	0.872557			0.559803	0.641496	0.602836	0.463817	0.603181	0.687034	0.7353		0.743309	0.700008	0.726788	0.707136
	20	0.897249	0.497485	0.852164	0.525364	0.856113	0.852939			0.550228	0.616345	0.592192	0.453953	0.582013	0.671747	0.723529		0.716563	0.688904	0.704926	0.699987
	21	0.890415	0.492471	0.843477	0.510869	0.845333	0.843145			0.550228	0.60376	0.599288	0.447371	0.571422	0.671747	0.705873		0.716563	0.661117	0.699473	0.699987
	22	0.883559	0.472367	0.843464	0.503616	0.823741	0.833336			0.535882	0.597487	0.588655	0.447371	0.566142	0.652676	0.705891		0.716563	0.655556	0.688534	0.678561
	23	0.801354	0.467337	0.834777	0.496384	0.827342	0.833336			0.531094	0.566024	0.585107	0.437497	0.560846	0.645038	0.69412		0.69517	0.638891	0.672142	0.692838
	24	0.876703	0.462308	0.83479	0.489131	0.805761	0.83824			0.57415	0.559731	0.578011	0.463817	0.544975	0.64122	0.688235		0.700522	0.644452	0.666672	0.671411
	25	0.863013	0.467322	0.826077	0.478263	0.80216	0.754893			0.511946	0.553458	0.574474	0.427634	0.544975	0.64122	0.688235		0.705875	0.622226	0.65028	0.657134
	26	0.863013	0.447234	0.821727	0.478263	0.79137	0.823527			0.507173	0.53458	0.56383	0.434216	0.534399	0.64505	0.676482		0.679129	0.600017	0.639358	0.657134

## Sheet: Figure 2l
	Wt		Sgcd-/-		Sgcd-/-; Mapk1f/f; Mapk 3-/-				Sgcd-/-; Mapk1f/f Pax7CreER; Mapk 3-/-
	4.82529		6.37584		10.4287				0.403226
	3.98984		8.25946		4.52934				0.341588
	3.62473		6.91567		7.44326				0.21164
	3.92916		6.57793		9.67302				0.107296

[truncated: 38 more sheets: Figure 2n, Figure 2p, Figure 2q, Figure 3b, Figure 3d, Figure 3e, Figure 3f, Figure 3g, Figure 3j, Figure 3k, Figure 3m, Figure 3o, Figure 4a, Figure 4b, Figure 4e, Figure 4f, Figure 4h, Figure 4j, Figure 4k, Figure 4l …]
